# Supplementary material for: Fatty acids and pregnancy-induced hypertension: a Mendelian randomization study
Source: Lipids Health Dis. 2023 Aug 16;22:131. doi: 10.1186/s12944-023-01889-x (PMC10428562; doi:10.1186/s12944-023-01889-x)
Supplement: Supplementary file 1 — Additional file 1. [file 12944_2023_1889_MOESM1_ESM.zip]

Archive with 11 entries (11 files):
- DHAsingle.xls
- fig sup.docx
- LAsingle.xls
- MUFAsingle.xls
- mvmr-results sup.xlsx
- O3single.xls
- O6-O3single.xls
- O6single.xls
- PUFAsingle.xls
- SFAsingle.xls
- TOTALsingle.xls
