# Supplementary material for: Fatty acids and pregnancy-induced hypertension: a Mendelian randomization study
Source: Lipids Health Dis. 2023 Aug 16;22:131. doi: 10.1186/s12944-023-01889-x (PMC10428562; doi:10.1186/s12944-023-01889-x)
Supplement: Supplementary file 1 — Additional file 1. [file 12944_2023_1889_MOESM1_ESM.zip › DHAsingle.xls]

## Sheet: Sheet1
	exposure	outcome	id.exposure	id.outcome	samplesize	SNP	b	se	p
1	Docosahexaenoic acid || id:met-d-DHA	Gestational [pregnancy-induced] hypertension || id:finn-b-O15_GESTAT_HYPERT	met-d-DHA	finn-b-O15_GESTAT_HYPERT	#N/A	rs11122450	-0.163251	0.0660747	0.013485
2	Docosahexaenoic acid || id:met-d-DHA	Gestational [pregnancy-induced] hypertension || id:finn-b-O15_GESTAT_HYPERT	met-d-DHA	finn-b-O15_GESTAT_HYPERT	#N/A	rs12226389	-0.158383	0.066238	0.0167969
3	Docosahexaenoic acid || id:met-d-DHA	Gestational [pregnancy-induced] hypertension || id:finn-b-O15_GESTAT_HYPERT	met-d-DHA	finn-b-O15_GESTAT_HYPERT	#N/A	rs12914626	-0.146478	0.0668872	0.0285291
4	Docosahexaenoic acid || id:met-d-DHA	Gestational [pregnancy-induced] hypertension || id:finn-b-O15_GESTAT_HYPERT	met-d-DHA	finn-b-O15_GESTAT_HYPERT	#N/A	rs13424225	-0.156694	0.0660737	0.0177163
5	Docosahexaenoic acid || id:met-d-DHA	Gestational [pregnancy-induced] hypertension || id:finn-b-O15_GESTAT_HYPERT	met-d-DHA	finn-b-O15_GESTAT_HYPERT	#N/A	rs139974673	-0.157836	0.065963	0.0167208
6	Docosahexaenoic acid || id:met-d-DHA	Gestational [pregnancy-induced] hypertension || id:finn-b-O15_GESTAT_HYPERT	met-d-DHA	finn-b-O15_GESTAT_HYPERT	#N/A	rs143355652	-0.162421	0.0661314	0.0140481
7	Docosahexaenoic acid || id:met-d-DHA	Gestational [pregnancy-induced] hypertension || id:finn-b-O15_GESTAT_HYPERT	met-d-DHA	finn-b-O15_GESTAT_HYPERT	#N/A	rs145659493	-0.153302	0.0661875	0.0205481
8	Docosahexaenoic acid || id:met-d-DHA	Gestational [pregnancy-induced] hypertension || id:finn-b-O15_GESTAT_HYPERT	met-d-DHA	finn-b-O15_GESTAT_HYPERT	#N/A	rs145786300	-0.159069	0.0661129	0.0161276
9	Docosahexaenoic acid || id:met-d-DHA	Gestational [pregnancy-induced] hypertension || id:finn-b-O15_GESTAT_HYPERT	met-d-DHA	finn-b-O15_GESTAT_HYPERT	#N/A	rs149820547	-0.153409	0.0660944	0.0202839
10	Docosahexaenoic acid || id:met-d-DHA	Gestational [pregnancy-induced] hypertension || id:finn-b-O15_GESTAT_HYPERT	met-d-DHA	finn-b-O15_GESTAT_HYPERT	#N/A	rs1560390	-0.157029	0.0662897	0.0178443
11	Docosahexaenoic acid || id:met-d-DHA	Gestational [pregnancy-induced] hypertension || id:finn-b-O15_GESTAT_HYPERT	met-d-DHA	finn-b-O15_GESTAT_HYPERT	#N/A	rs174564	-0.0307501	0.115161	0.789455
12	Docosahexaenoic acid || id:met-d-DHA	Gestational [pregnancy-induced] hypertension || id:finn-b-O15_GESTAT_HYPERT	met-d-DHA	finn-b-O15_GESTAT_HYPERT	#N/A	rs182611493	-0.157202	0.0673296	0.0195531
13	Docosahexaenoic acid || id:met-d-DHA	Gestational [pregnancy-induced] hypertension || id:finn-b-O15_GESTAT_HYPERT	met-d-DHA	finn-b-O15_GESTAT_HYPERT	#N/A	rs2232143	-0.158822	0.0660352	0.0161673
14	Docosahexaenoic acid || id:met-d-DHA	Gestational [pregnancy-induced] hypertension || id:finn-b-O15_GESTAT_HYPERT	met-d-DHA	finn-b-O15_GESTAT_HYPERT	#N/A	rs2278426	-0.147893	0.0661752	0.0254263
15	Docosahexaenoic acid || id:met-d-DHA	Gestational [pregnancy-induced] hypertension || id:finn-b-O15_GESTAT_HYPERT	met-d-DHA	finn-b-O15_GESTAT_HYPERT	#N/A	rs261291	-0.197118	0.0697094	0.00468822
16	Docosahexaenoic acid || id:met-d-DHA	Gestational [pregnancy-induced] hypertension || id:finn-b-O15_GESTAT_HYPERT	met-d-DHA	finn-b-O15_GESTAT_HYPERT	#N/A	rs273912	-0.163937	0.0661134	0.0131516
17	Docosahexaenoic acid || id:met-d-DHA	Gestational [pregnancy-induced] hypertension || id:finn-b-O15_GESTAT_HYPERT	met-d-DHA	finn-b-O15_GESTAT_HYPERT	#N/A	rs2807967	-0.16002	0.066074	0.0154426
18	Docosahexaenoic acid || id:met-d-DHA	Gestational [pregnancy-induced] hypertension || id:finn-b-O15_GESTAT_HYPERT	met-d-DHA	finn-b-O15_GESTAT_HYPERT	#N/A	rs35177659	-0.155236	0.0660797	0.0188126
19	Docosahexaenoic acid || id:met-d-DHA	Gestational [pregnancy-induced] hypertension || id:finn-b-O15_GESTAT_HYPERT	met-d-DHA	finn-b-O15_GESTAT_HYPERT	#N/A	rs3764261	-0.145589	0.0662756	0.0280399
20	Docosahexaenoic acid || id:met-d-DHA	Gestational [pregnancy-induced] hypertension || id:finn-b-O15_GESTAT_HYPERT	met-d-DHA	finn-b-O15_GESTAT_HYPERT	#N/A	rs55891451	-0.154261	0.0661116	0.0196303
21	Docosahexaenoic acid || id:met-d-DHA	Gestational [pregnancy-induced] hypertension || id:finn-b-O15_GESTAT_HYPERT	met-d-DHA	finn-b-O15_GESTAT_HYPERT	#N/A	rs673335	-0.14497	0.0665543	0.0293894
22	Docosahexaenoic acid || id:met-d-DHA	Gestational [pregnancy-induced] hypertension || id:finn-b-O15_GESTAT_HYPERT	met-d-DHA	finn-b-O15_GESTAT_HYPERT	#N/A	rs72836561	-0.155699	0.0660688	0.0184425
23	Docosahexaenoic acid || id:met-d-DHA	Gestational [pregnancy-induced] hypertension || id:finn-b-O15_GESTAT_HYPERT	met-d-DHA	finn-b-O15_GESTAT_HYPERT	#N/A	rs73045691	-0.154244	0.0661487	0.019712
24	Docosahexaenoic acid || id:met-d-DHA	Gestational [pregnancy-induced] hypertension || id:finn-b-O15_GESTAT_HYPERT	met-d-DHA	finn-b-O15_GESTAT_HYPERT	#N/A	rs73109460	-0.160302	0.0660356	0.0152029
25	Docosahexaenoic acid || id:met-d-DHA	Gestational [pregnancy-induced] hypertension || id:finn-b-O15_GESTAT_HYPERT	met-d-DHA	finn-b-O15_GESTAT_HYPERT	#N/A	rs77960347	-0.155096	0.066093	0.0189442
26	Docosahexaenoic acid || id:met-d-DHA	Gestational [pregnancy-induced] hypertension || id:finn-b-O15_GESTAT_HYPERT	met-d-DHA	finn-b-O15_GESTAT_HYPERT	#N/A	rs9304381	-0.161863	0.0663371	0.014687
27	Docosahexaenoic acid || id:met-d-DHA	Gestational [pregnancy-induced] hypertension || id:finn-b-O15_GESTAT_HYPERT	met-d-DHA	finn-b-O15_GESTAT_HYPERT	#N/A	rs9987289	-0.155286	0.0663669	0.0192939
28	Docosahexaenoic acid || id:met-d-DHA	Gestational [pregnancy-induced] hypertension || id:finn-b-O15_GESTAT_HYPERT	met-d-DHA	finn-b-O15_GESTAT_HYPERT	#N/A	All	-0.155785	0.0659367	0.0181452
