# Supplementary material for: Fatty acids and pregnancy-induced hypertension: a Mendelian randomization study
Source: Lipids Health Dis. 2023 Aug 16;22:131. doi: 10.1186/s12944-023-01889-x (PMC10428562; doi:10.1186/s12944-023-01889-x)
Supplement: Supplementary file 1 — Additional file 1. [file 12944_2023_1889_MOESM1_ESM.zip › LAsingle.xls]

## Sheet: Sheet1
	exposure	outcome	id.exposure	id.outcome	samplesize	SNP	b	se	p
1	Linoleic acid || id:met-d-LA	Gestational [pregnancy-induced] hypertension || id:finn-b-O15_GESTAT_HYPERT	met-d-LA	finn-b-O15_GESTAT_HYPERT	#N/A	rs11789603	0.0472464	0.129656	0.71556
2	Linoleic acid || id:met-d-LA	Gestational [pregnancy-induced] hypertension || id:finn-b-O15_GESTAT_HYPERT	met-d-LA	finn-b-O15_GESTAT_HYPERT	#N/A	rs13108218	0.0491456	0.130471	0.706412
3	Linoleic acid || id:met-d-LA	Gestational [pregnancy-induced] hypertension || id:finn-b-O15_GESTAT_HYPERT	met-d-LA	finn-b-O15_GESTAT_HYPERT	#N/A	rs141469619	0.0495091	0.129041	0.701224
4	Linoleic acid || id:met-d-LA	Gestational [pregnancy-induced] hypertension || id:finn-b-O15_GESTAT_HYPERT	met-d-LA	finn-b-O15_GESTAT_HYPERT	#N/A	rs1461729	0.0714869	0.132501	0.589527
5	Linoleic acid || id:met-d-LA	Gestational [pregnancy-induced] hypertension || id:finn-b-O15_GESTAT_HYPERT	met-d-LA	finn-b-O15_GESTAT_HYPERT	#N/A	rs174564	-0.132684	0.141602	0.348745
6	Linoleic acid || id:met-d-LA	Gestational [pregnancy-induced] hypertension || id:finn-b-O15_GESTAT_HYPERT	met-d-LA	finn-b-O15_GESTAT_HYPERT	#N/A	rs2378390	0.0560707	0.128621	0.662881
7	Linoleic acid || id:met-d-LA	Gestational [pregnancy-induced] hypertension || id:finn-b-O15_GESTAT_HYPERT	met-d-LA	finn-b-O15_GESTAT_HYPERT	#N/A	rs2740488	0.0431119	0.131363	0.742769
8	Linoleic acid || id:met-d-LA	Gestational [pregnancy-induced] hypertension || id:finn-b-O15_GESTAT_HYPERT	met-d-LA	finn-b-O15_GESTAT_HYPERT	#N/A	rs3011437	0.0766813	0.12783	0.548592
9	Linoleic acid || id:met-d-LA	Gestational [pregnancy-induced] hypertension || id:finn-b-O15_GESTAT_HYPERT	met-d-LA	finn-b-O15_GESTAT_HYPERT	#N/A	rs35633876	0.0597514	0.130471	0.646977
10	Linoleic acid || id:met-d-LA	Gestational [pregnancy-induced] hypertension || id:finn-b-O15_GESTAT_HYPERT	met-d-LA	finn-b-O15_GESTAT_HYPERT	#N/A	rs4008004	0.0751734	0.127471	0.555373
11	Linoleic acid || id:met-d-LA	Gestational [pregnancy-induced] hypertension || id:finn-b-O15_GESTAT_HYPERT	met-d-LA	finn-b-O15_GESTAT_HYPERT	#N/A	rs4947302	0.0459742	0.129822	0.723239
12	Linoleic acid || id:met-d-LA	Gestational [pregnancy-induced] hypertension || id:finn-b-O15_GESTAT_HYPERT	met-d-LA	finn-b-O15_GESTAT_HYPERT	#N/A	rs534417	0.0386622	0.128301	0.763155
13	Linoleic acid || id:met-d-LA	Gestational [pregnancy-induced] hypertension || id:finn-b-O15_GESTAT_HYPERT	met-d-LA	finn-b-O15_GESTAT_HYPERT	#N/A	rs55747707	0.0187455	0.128315	0.88385
14	Linoleic acid || id:met-d-LA	Gestational [pregnancy-induced] hypertension || id:finn-b-O15_GESTAT_HYPERT	met-d-LA	finn-b-O15_GESTAT_HYPERT	#N/A	rs56322906	0.101427	0.129738	0.434345
15	Linoleic acid || id:met-d-LA	Gestational [pregnancy-induced] hypertension || id:finn-b-O15_GESTAT_HYPERT	met-d-LA	finn-b-O15_GESTAT_HYPERT	#N/A	rs633695	0.124523	0.134693	0.35523
16	Linoleic acid || id:met-d-LA	Gestational [pregnancy-induced] hypertension || id:finn-b-O15_GESTAT_HYPERT	met-d-LA	finn-b-O15_GESTAT_HYPERT	#N/A	rs6471717	0.0185647	0.12778	0.884484
17	Linoleic acid || id:met-d-LA	Gestational [pregnancy-induced] hypertension || id:finn-b-O15_GESTAT_HYPERT	met-d-LA	finn-b-O15_GESTAT_HYPERT	#N/A	rs6602911	0.0422544	0.128988	0.743226
18	Linoleic acid || id:met-d-LA	Gestational [pregnancy-induced] hypertension || id:finn-b-O15_GESTAT_HYPERT	met-d-LA	finn-b-O15_GESTAT_HYPERT	#N/A	rs6882345	0.078544	0.12944	0.543984
19	Linoleic acid || id:met-d-LA	Gestational [pregnancy-induced] hypertension || id:finn-b-O15_GESTAT_HYPERT	met-d-LA	finn-b-O15_GESTAT_HYPERT	#N/A	rs7139079	0.0605344	0.128918	0.63867
20	Linoleic acid || id:met-d-LA	Gestational [pregnancy-induced] hypertension || id:finn-b-O15_GESTAT_HYPERT	met-d-LA	finn-b-O15_GESTAT_HYPERT	#N/A	rs7750288	0.0531389	0.129618	0.681831
21	Linoleic acid || id:met-d-LA	Gestational [pregnancy-induced] hypertension || id:finn-b-O15_GESTAT_HYPERT	met-d-LA	finn-b-O15_GESTAT_HYPERT	#N/A	rs77960347	0.0621365	0.131679	0.637015
22	Linoleic acid || id:met-d-LA	Gestational [pregnancy-induced] hypertension || id:finn-b-O15_GESTAT_HYPERT	met-d-LA	finn-b-O15_GESTAT_HYPERT	#N/A	rs79429216	0.0371492	0.126621	0.769225
23	Linoleic acid || id:met-d-LA	Gestational [pregnancy-induced] hypertension || id:finn-b-O15_GESTAT_HYPERT	met-d-LA	finn-b-O15_GESTAT_HYPERT	#N/A	rs9302635	0.0597265	0.128254	0.641437
24	Linoleic acid || id:met-d-LA	Gestational [pregnancy-induced] hypertension || id:finn-b-O15_GESTAT_HYPERT	met-d-LA	finn-b-O15_GESTAT_HYPERT	#N/A	rs9304381	0.0331978	0.132578	0.802276
25	Linoleic acid || id:met-d-LA	Gestational [pregnancy-induced] hypertension || id:finn-b-O15_GESTAT_HYPERT	met-d-LA	finn-b-O15_GESTAT_HYPERT	#N/A	All	0.0497403	0.126033	0.693093
