# Supplementary material for: Fatty acids and pregnancy-induced hypertension: a Mendelian randomization study
Source: Lipids Health Dis. 2023 Aug 16;22:131. doi: 10.1186/s12944-023-01889-x (PMC10428562; doi:10.1186/s12944-023-01889-x)
Supplement: Supplementary file 1 — Additional file 1. [file 12944_2023_1889_MOESM1_ESM.zip › MUFAsingle.xls]

## Sheet: Sheet1
	exposure	outcome	id.exposure	id.outcome	samplesize	SNP	b	se	p
1	Monounsaturated fatty acids || id:met-d-MUFA	Gestational [pregnancy-induced] hypertension || id:finn-b-O15_GESTAT_HYPERT	met-d-MUFA	finn-b-O15_GESTAT_HYPERT	#N/A	rs1047964	0.0652663	0.124813	0.601036
2	Monounsaturated fatty acids || id:met-d-MUFA	Gestational [pregnancy-induced] hypertension || id:finn-b-O15_GESTAT_HYPERT	met-d-MUFA	finn-b-O15_GESTAT_HYPERT	#N/A	rs11429307	0.0404696	0.12421	0.744563
3	Monounsaturated fatty acids || id:met-d-MUFA	Gestational [pregnancy-induced] hypertension || id:finn-b-O15_GESTAT_HYPERT	met-d-MUFA	finn-b-O15_GESTAT_HYPERT	#N/A	rs116843064	0.0595821	0.127765	0.640971
4	Monounsaturated fatty acids || id:met-d-MUFA	Gestational [pregnancy-induced] hypertension || id:finn-b-O15_GESTAT_HYPERT	met-d-MUFA	finn-b-O15_GESTAT_HYPERT	#N/A	rs11895352	0.0610694	0.123773	0.621732
5	Monounsaturated fatty acids || id:met-d-MUFA	Gestational [pregnancy-induced] hypertension || id:finn-b-O15_GESTAT_HYPERT	met-d-MUFA	finn-b-O15_GESTAT_HYPERT	#N/A	rs11940694	0.0375223	0.123703	0.761643
6	Monounsaturated fatty acids || id:met-d-MUFA	Gestational [pregnancy-induced] hypertension || id:finn-b-O15_GESTAT_HYPERT	met-d-MUFA	finn-b-O15_GESTAT_HYPERT	#N/A	rs13108218	0.0572319	0.124886	0.646756
7	Monounsaturated fatty acids || id:met-d-MUFA	Gestational [pregnancy-induced] hypertension || id:finn-b-O15_GESTAT_HYPERT	met-d-MUFA	finn-b-O15_GESTAT_HYPERT	#N/A	rs139974673	0.0463775	0.123159	0.706497
8	Monounsaturated fatty acids || id:met-d-MUFA	Gestational [pregnancy-induced] hypertension || id:finn-b-O15_GESTAT_HYPERT	met-d-MUFA	finn-b-O15_GESTAT_HYPERT	#N/A	rs141469619	0.0576897	0.124112	0.64206
9	Monounsaturated fatty acids || id:met-d-MUFA	Gestational [pregnancy-induced] hypertension || id:finn-b-O15_GESTAT_HYPERT	met-d-MUFA	finn-b-O15_GESTAT_HYPERT	#N/A	rs142385484	0.0909666	0.123908	0.46286
10	Monounsaturated fatty acids || id:met-d-MUFA	Gestational [pregnancy-induced] hypertension || id:finn-b-O15_GESTAT_HYPERT	met-d-MUFA	finn-b-O15_GESTAT_HYPERT	#N/A	rs146203232	0.0618793	0.123672	0.616829
11	Monounsaturated fatty acids || id:met-d-MUFA	Gestational [pregnancy-induced] hypertension || id:finn-b-O15_GESTAT_HYPERT	met-d-MUFA	finn-b-O15_GESTAT_HYPERT	#N/A	rs149615216	0.0671441	0.123585	0.586922
12	Monounsaturated fatty acids || id:met-d-MUFA	Gestational [pregnancy-induced] hypertension || id:finn-b-O15_GESTAT_HYPERT	met-d-MUFA	finn-b-O15_GESTAT_HYPERT	#N/A	rs1540037	0.0712481	0.124162	0.566083
13	Monounsaturated fatty acids || id:met-d-MUFA	Gestational [pregnancy-induced] hypertension || id:finn-b-O15_GESTAT_HYPERT	met-d-MUFA	finn-b-O15_GESTAT_HYPERT	#N/A	rs174564	-0.0617849	0.130381	0.635587
14	Monounsaturated fatty acids || id:met-d-MUFA	Gestational [pregnancy-induced] hypertension || id:finn-b-O15_GESTAT_HYPERT	met-d-MUFA	finn-b-O15_GESTAT_HYPERT	#N/A	rs182611493	0.0822419	0.130277	0.527854
15	Monounsaturated fatty acids || id:met-d-MUFA	Gestational [pregnancy-induced] hypertension || id:finn-b-O15_GESTAT_HYPERT	met-d-MUFA	finn-b-O15_GESTAT_HYPERT	#N/A	rs1890896	0.0578097	0.123456	0.639596
16	Monounsaturated fatty acids || id:met-d-MUFA	Gestational [pregnancy-induced] hypertension || id:finn-b-O15_GESTAT_HYPERT	met-d-MUFA	finn-b-O15_GESTAT_HYPERT	#N/A	rs2035816	0.0710222	0.122994	0.563638
17	Monounsaturated fatty acids || id:met-d-MUFA	Gestational [pregnancy-induced] hypertension || id:finn-b-O15_GESTAT_HYPERT	met-d-MUFA	finn-b-O15_GESTAT_HYPERT	#N/A	rs2081687	0.0334102	0.123802	0.787262
18	Monounsaturated fatty acids || id:met-d-MUFA	Gestational [pregnancy-induced] hypertension || id:finn-b-O15_GESTAT_HYPERT	met-d-MUFA	finn-b-O15_GESTAT_HYPERT	#N/A	rs2478236	0.0365421	0.123764	0.767798
19	Monounsaturated fatty acids || id:met-d-MUFA	Gestational [pregnancy-induced] hypertension || id:finn-b-O15_GESTAT_HYPERT	met-d-MUFA	finn-b-O15_GESTAT_HYPERT	#N/A	rs2740488	0.0533795	0.123558	0.665728
20	Monounsaturated fatty acids || id:met-d-MUFA	Gestational [pregnancy-induced] hypertension || id:finn-b-O15_GESTAT_HYPERT	met-d-MUFA	finn-b-O15_GESTAT_HYPERT	#N/A	rs28752924	0.0495212	0.123909	0.689408
21	Monounsaturated fatty acids || id:met-d-MUFA	Gestational [pregnancy-induced] hypertension || id:finn-b-O15_GESTAT_HYPERT	met-d-MUFA	finn-b-O15_GESTAT_HYPERT	#N/A	rs3198697	0.0378952	0.123948	0.759807
22	Monounsaturated fatty acids || id:met-d-MUFA	Gestational [pregnancy-induced] hypertension || id:finn-b-O15_GESTAT_HYPERT	met-d-MUFA	finn-b-O15_GESTAT_HYPERT	#N/A	rs4704834	0.090312	0.125791	0.472787
23	Monounsaturated fatty acids || id:met-d-MUFA	Gestational [pregnancy-induced] hypertension || id:finn-b-O15_GESTAT_HYPERT	met-d-MUFA	finn-b-O15_GESTAT_HYPERT	#N/A	rs534417	0.0463598	0.123725	0.707884
24	Monounsaturated fatty acids || id:met-d-MUFA	Gestational [pregnancy-induced] hypertension || id:finn-b-O15_GESTAT_HYPERT	met-d-MUFA	finn-b-O15_GESTAT_HYPERT	#N/A	rs60960031	0.0414377	0.123839	0.73792
25	Monounsaturated fatty acids || id:met-d-MUFA	Gestational [pregnancy-induced] hypertension || id:finn-b-O15_GESTAT_HYPERT	met-d-MUFA	finn-b-O15_GESTAT_HYPERT	#N/A	rs632057	0.0759926	0.124429	0.541378
26	Monounsaturated fatty acids || id:met-d-MUFA	Gestational [pregnancy-induced] hypertension || id:finn-b-O15_GESTAT_HYPERT	met-d-MUFA	finn-b-O15_GESTAT_HYPERT	#N/A	rs633695	0.110679	0.127577	0.385646
27	Monounsaturated fatty acids || id:met-d-MUFA	Gestational [pregnancy-induced] hypertension || id:finn-b-O15_GESTAT_HYPERT	met-d-MUFA	finn-b-O15_GESTAT_HYPERT	#N/A	rs6606725	0.0643899	0.123746	0.602826
28	Monounsaturated fatty acids || id:met-d-MUFA	Gestational [pregnancy-induced] hypertension || id:finn-b-O15_GESTAT_HYPERT	met-d-MUFA	finn-b-O15_GESTAT_HYPERT	#N/A	rs67981690	0.0802084	0.123961	0.517602
29	Monounsaturated fatty acids || id:met-d-MUFA	Gestational [pregnancy-induced] hypertension || id:finn-b-O15_GESTAT_HYPERT	met-d-MUFA	finn-b-O15_GESTAT_HYPERT	#N/A	rs6938550	0.0568059	0.124005	0.646885
30	Monounsaturated fatty acids || id:met-d-MUFA	Gestational [pregnancy-induced] hypertension || id:finn-b-O15_GESTAT_HYPERT	met-d-MUFA	finn-b-O15_GESTAT_HYPERT	#N/A	rs7140110	0.0648948	0.123942	0.600564
31	Monounsaturated fatty acids || id:met-d-MUFA	Gestational [pregnancy-induced] hypertension || id:finn-b-O15_GESTAT_HYPERT	met-d-MUFA	finn-b-O15_GESTAT_HYPERT	#N/A	rs72555385	0.0582971	0.123253	0.636221
32	Monounsaturated fatty acids || id:met-d-MUFA	Gestational [pregnancy-induced] hypertension || id:finn-b-O15_GESTAT_HYPERT	met-d-MUFA	finn-b-O15_GESTAT_HYPERT	#N/A	rs739320	0.0724604	0.123928	0.558752
33	Monounsaturated fatty acids || id:met-d-MUFA	Gestational [pregnancy-induced] hypertension || id:finn-b-O15_GESTAT_HYPERT	met-d-MUFA	finn-b-O15_GESTAT_HYPERT	#N/A	rs7679	0.0421855	0.123876	0.733446
34	Monounsaturated fatty acids || id:met-d-MUFA	Gestational [pregnancy-induced] hypertension || id:finn-b-O15_GESTAT_HYPERT	met-d-MUFA	finn-b-O15_GESTAT_HYPERT	#N/A	rs77697917	0.0526208	0.123606	0.670317
35	Monounsaturated fatty acids || id:met-d-MUFA	Gestational [pregnancy-induced] hypertension || id:finn-b-O15_GESTAT_HYPERT	met-d-MUFA	finn-b-O15_GESTAT_HYPERT	#N/A	rs7979473	0.0699884	0.123655	0.571395
36	Monounsaturated fatty acids || id:met-d-MUFA	Gestational [pregnancy-induced] hypertension || id:finn-b-O15_GESTAT_HYPERT	met-d-MUFA	finn-b-O15_GESTAT_HYPERT	#N/A	All	0.0573674	0.122664	0.640015
