# Supplementary material for: Fatty acids and pregnancy-induced hypertension: a Mendelian randomization study
Source: Lipids Health Dis. 2023 Aug 16;22:131. doi: 10.1186/s12944-023-01889-x (PMC10428562; doi:10.1186/s12944-023-01889-x)
Supplement: Supplementary file 1 — Additional file 1. [file 12944_2023_1889_MOESM1_ESM.zip › mvmr-results sup.xlsx]

## Sheet: Sheet1
Model	Exposure	Method	Esitimate	lci95	uci95	CI	pval
M1(nsnp=89)	DHA	MR-Egger	-0.308	-0.753	0.137	-0.308(-0.753, 0.137)	0.175
	LA	MR-Egger	-0.279	-0.781	0.224	-0.279(-0.781, 0.224)	0.277
	MUFA	MR-Egger	-0.065	-0.996	0.866	-0.065(-0.996, 0.866)	0.891
	SFA	MR-Egger	0.183	-1.144	1.51	0.183(-1.144, 1.51)	0.787
	DHA	IVW	-0.139	-0.552	0.274	-0.139(-0.552, 0.274)	0.51
	LA	IVW	-0.02	-0.446	0.405	-0.02(-0.446, 0.405)	0.93
	MUFA	IVW	0.005	-0.937	0.946	0.005(-0.937, 0.946)	0.99
	SFA	IVW	-0.081	-1.397	1.234	-0.081(-1.397, 1.234)	0.9
	DHA	Median	-0.359	-0.798	0.08	-0.359(-0.798, 0.08)	0.109
	LA	Median	-0.135	-0.658	0.388	-0.135(-0.658, 0.388)	0.612
	MUFA	Median	-0.249	-1.256	0.759	-0.249(-1.256, 0.759)	0.628
	SFA	Median	0.434	-0.943	1.811	0.434(-0.943, 1.811)	0.537
M2(nsnp=87)	MUFA	MR-Egger	-0.321	-0.88	0.256	-0.321(-0.88, 0.256)	0.281
	Omega3	MR-Egger	-0.101	-0.832	0.63	-0.101(-0.832, 0.63)	0.786
	Omega6	MR-Egger	-0.193	-0.484	0.098	-0.193(-0.484, 0.098)	0.194
	SFA	MR-Egger	0.277	-1.055	1.608	0.277(-1.055, 1.608)	0.684
	MUFA	IVW	-0.157	-0.887	0.573	-0.157(-0.887, 0.573)	0.67
	Omega3	IVW	-0.255	-0.533	0.024	-0.255(-0.533, 0.024)	0.07
	Omega6	IVW	-0.278	-0.846	0.291	-0.278(-0.846, 0.291)	0.34
	SFA	IVW	0.489	-0.811	1.79	0.489(-0.811, 1.79)	0.46
	MUFA	Median	-0.335	-0.993	0.324	-0.335(-0.993, 0.324)	0.319
	Omega3	Median	-0.077	-0.874	0.72	-0.077(-0.874, 0.72)	0.849
	Omega6	Median	-0.23	-0.52	0.059	-0.23(-0.52, 0.059)	0.119
	SFA	Median	0.486	-0.858	1.83	0.486(-0.858, 1.83)	0.478
M3(nsnp=78)	MUFA	MR-Egger	0.086	-0.418	0.589	0.086(-0.418, 0.589)	0.739
	PUFA	MR-Egger	-0.258	-0.793	0.276	-0.258(-0.793, 0.276)	0.343
	SFA	MR-Egger	-0.139	-1.136	0.859	-0.139(-1.136, 0.859)	0.785
	MUFA	IVW	0.163	-0.335	0.66	0.163(-0.335, 0.66)	0.51
	PUFA	IVW	-0.28	-0.814	0.254	-0.28(-0.814, 0.254)	0.29
	SFA	IVW	-0.016	-1.006	0.974	-0.016(-1.006, 0.974)	0.97
	MUFA	Median	0.336	-0.271	0.943	0.336(-0.271, 0.943)	0.278
	PUFA	Median	-0.38	-1.031	0.272	-0.38(-1.031, 0.272)	0.253
	SFA	Median	-0.059	-1.241	1.123	-0.059(-1.241, 1.123)	0.922
M4(nsnp=71)	DHA	MR-Egger	-0.238	-0.432	-0.044	-0.238(-0.432, -0.044)	0.016
	LA	MR-Egger	-0.212	-0.452	0.029	-0.212(-0.452, 0.029)	0.085
	DHA	IVW	-0.155	-0.302	-0.008	-0.155(-0.302, -0.008)	0.04
	LA	IVW	-0.111	-0.297	0.074	-0.111(-0.297, 0.074)	0.24
	DHA	Median	-0.229	-0.382	-0.076	-0.229(-0.382, -0.076)	0.003
	LA	Median	-0.041	0.181	0.716	-0.041(0.181, 0.716)	0.716
M5(nsnp=73)	Omega3	MR-Egger	-0.152	-0.305	0.002	-0.152(-0.305, 0.002)	0.054
	Omega6	MR-Egger	-0.001	-0.267	0.264	-0.001(-0.267, 0.264)	0.991
	Omega3	IVW	-0.161	-0.038	-0.014	-0.161(-0.038, -0.014)	0.03
	Omega6	IVW	-0.021	-0.233	0.192	-0.021(-0.233, 0.192)	0.82
	Omega3	Median	-0.187	-0.329	-0.045	-0.187(-0.329, -0.045)	0.01
	Omega6	Median	0.022	-0.227	0.271	0.022(-0.227, 0.271)	0.862			0.005
	Exposure	Method	Esitimate	lci95	uci95	CI	pval
	Total FA	IVW	-0.23	-0.43	-0.029	-0.23(-0.43, -0.029)	0.025
		MR-Egger	-0.23	-0.431	-0.029	-0.23(-0.431, -0.029)	0.025
		Median	-0.11	-0.362	0.141	-0.11(-0.362, 0.141)	0.39
		LASSO	-0.203	-0.438	0.032	-0.203(-0.438, 0.032)	0.09
	SFA	IVW	-0.233	-0.439	-0.027	-0.233(-0.439, -0.027)	0.026
		MR-Egger	-0.23	-0.436	-0.024	-0.23(-0.436, -0.024)	0.029
		Median	-0.142	-0.402	0.119	-0.142(-0.402, 0.119)	0.287
		LASSO	-0.223921	-0.493086	0.0452437	-0.224(-0.493, 0.045)	0.102986
	MUFA	IVW	-0.131	-0.309	0.04	-0.131(-0.309, 0.04)	0.15
		MR-Egger	-0.198	-0.388	-0.007	-0.198(-0.388, -0.007)	0.042
		Median	-0.12	-0.364	0.123	-0.12(-0.364, 0.123)	0.334
		LASSO	-0.128058	-0.360346	0.10423	-0.128(-0.360, 0.104)	0.279908
	PUFA	IVW	-0.267	-0.447	-0.087	-0.267(-0.447, -0.087)	0.004
		MR-Egger	-0.272	-0.452	-0.091	-0.272(-0.452, -0.091)	0.003
		Median	-0.201	-0.434	0.033	-0.201(-0.434, 0.033)	0.092
		LASSO	-0.279845	-0.503207	-0.0564842	-0.280(-0.503, -0.056)	0.014063
	Omega3	IVW	-0.192	-0.316	-0.067	-0.192(-0.316, -0.067)	0.003
		MR-Egger	-0.198	-0.323	-0.073	-0.198(-0.323, -0.073)	0.002
		Median	-0.166	-0.302	-0.031	-0.166(-0.302, -0.031)	0.016
		LASSO	-0.188553	-0.342921	-0.0341859	-0.189(-0.343, -0.034)	0.0166632
	Omega6	IVW	-0.262	-0.468	-0.056	-0.262(-0.468, -0.056)	0.013
		MR-Egger	-0.266	-0.471	-0.06	-0.266(-0.471, -0.06)	0.011
		Median	-0.191	-0.451	0.069	-0.191(-0.451, 0.069)	0.151
		LASSO	-0.277411	-0.530785	-0.0240378	-0.277(-0.531, -0.024)	0.0318772
	Omega6/Omega3	IVW	0.156	0.037	0.275	0.156(0.037, 0.275)	0.01
		MR-Egger	0.163	0.043	0.283	0.163(0.043, 0.283)	0.008
		Median	0.152	0.029	0.276	0.152(0.029, 0.276)	0.016
		LASSO	0.152192	0.00491118	0.299472	0.152(0.005, 0.299)	0.0428306
	DHA	IVW	-0.159	-0.302	-0.016	-0.159(-0.302, -0.016)	0.029
		MR-Egger	-0.168	-0.311	-0.025	-0.168(-0.311, -0.025)	0.021
		Median	-0.194	-0.36	-0.028	-0.194(-0.36, -0.028)	0.022
		LASSO	-0.161404	-0.304296	-0.0185126	-0.161(-0.304, -0.019)	0.0268335
	LA	IVW	-0.211	-0.488	0.067	-0.211(-0.488, 0.067)	0.137
		MR-Egger	-0.211	-0.489	0.066	-0.211(-0.489, 0.066)	0.136
		Median	-0.134	-0.489	0.22	-0.134(-0.489, 0.22)	0.458
