# Supplementary material for: Fatty acids and pregnancy-induced hypertension: a Mendelian randomization study
Source: Lipids Health Dis. 2023 Aug 16;22:131. doi: 10.1186/s12944-023-01889-x (PMC10428562; doi:10.1186/s12944-023-01889-x)
Supplement: Supplementary file 1 — Additional file 1. [file 12944_2023_1889_MOESM1_ESM.zip › O3single.xls]

## Sheet: Sheet1
	exposure	outcome	id.exposure	id.outcome	samplesize	SNP	b	se	p
1	Omega-3 fatty acids || id:met-d-Omega_3	Gestational [pregnancy-induced] hypertension || id:finn-b-O15_GESTAT_HYPERT	met-d-Omega_3	finn-b-O15_GESTAT_HYPERT	#N/A	rs11242109	-0.200013	0.059655	0.000799928
2	Omega-3 fatty acids || id:met-d-Omega_3	Gestational [pregnancy-induced] hypertension || id:finn-b-O15_GESTAT_HYPERT	met-d-Omega_3	finn-b-O15_GESTAT_HYPERT	#N/A	rs1132899	-0.195796	0.0602416	0.00115335
3	Omega-3 fatty acids || id:met-d-Omega_3	Gestational [pregnancy-induced] hypertension || id:finn-b-O15_GESTAT_HYPERT	met-d-Omega_3	finn-b-O15_GESTAT_HYPERT	#N/A	rs11563251	-0.198017	0.0601552	0.000995628
4	Omega-3 fatty acids || id:met-d-Omega_3	Gestational [pregnancy-induced] hypertension || id:finn-b-O15_GESTAT_HYPERT	met-d-Omega_3	finn-b-O15_GESTAT_HYPERT	#N/A	rs117143374	-0.197685	0.0602361	0.00103132
5	Omega-3 fatty acids || id:met-d-Omega_3	Gestational [pregnancy-induced] hypertension || id:finn-b-O15_GESTAT_HYPERT	met-d-Omega_3	finn-b-O15_GESTAT_HYPERT	#N/A	rs12226389	-0.200028	0.0601879	0.00088928
6	Omega-3 fatty acids || id:met-d-Omega_3	Gestational [pregnancy-induced] hypertension || id:finn-b-O15_GESTAT_HYPERT	met-d-Omega_3	finn-b-O15_GESTAT_HYPERT	#N/A	rs13424225	-0.197819	0.0602116	0.00101837
7	Omega-3 fatty acids || id:met-d-Omega_3	Gestational [pregnancy-induced] hypertension || id:finn-b-O15_GESTAT_HYPERT	met-d-Omega_3	finn-b-O15_GESTAT_HYPERT	#N/A	rs139974673	-0.199924	0.0596031	0.000795769
8	Omega-3 fatty acids || id:met-d-Omega_3	Gestational [pregnancy-induced] hypertension || id:finn-b-O15_GESTAT_HYPERT	met-d-Omega_3	finn-b-O15_GESTAT_HYPERT	#N/A	rs143355652	-0.20268	0.059698	0.00068609
9	Omega-3 fatty acids || id:met-d-Omega_3	Gestational [pregnancy-induced] hypertension || id:finn-b-O15_GESTAT_HYPERT	met-d-Omega_3	finn-b-O15_GESTAT_HYPERT	#N/A	rs1672811	-0.197666	0.0602405	0.00103336
10	Omega-3 fatty acids || id:met-d-Omega_3	Gestational [pregnancy-induced] hypertension || id:finn-b-O15_GESTAT_HYPERT	met-d-Omega_3	finn-b-O15_GESTAT_HYPERT	#N/A	rs174564	-0.227643	0.118339	0.0543988
11	Omega-3 fatty acids || id:met-d-Omega_3	Gestational [pregnancy-induced] hypertension || id:finn-b-O15_GESTAT_HYPERT	met-d-Omega_3	finn-b-O15_GESTAT_HYPERT	#N/A	rs182611493	-0.203551	0.0618252	0.000993487
12	Omega-3 fatty acids || id:met-d-Omega_3	Gestational [pregnancy-induced] hypertension || id:finn-b-O15_GESTAT_HYPERT	met-d-Omega_3	finn-b-O15_GESTAT_HYPERT	#N/A	rs3018731	-0.195444	0.0601969	0.00116733
13	Omega-3 fatty acids || id:met-d-Omega_3	Gestational [pregnancy-induced] hypertension || id:finn-b-O15_GESTAT_HYPERT	met-d-Omega_3	finn-b-O15_GESTAT_HYPERT	#N/A	rs3129962	-0.196283	0.0601438	0.00110018
14	Omega-3 fatty acids || id:met-d-Omega_3	Gestational [pregnancy-induced] hypertension || id:finn-b-O15_GESTAT_HYPERT	met-d-Omega_3	finn-b-O15_GESTAT_HYPERT	#N/A	rs34663616	-0.188903	0.0596756	0.00154816
15	Omega-3 fatty acids || id:met-d-Omega_3	Gestational [pregnancy-induced] hypertension || id:finn-b-O15_GESTAT_HYPERT	met-d-Omega_3	finn-b-O15_GESTAT_HYPERT	#N/A	rs35135293	-0.194956	0.059839	0.00112198
16	Omega-3 fatty acids || id:met-d-Omega_3	Gestational [pregnancy-induced] hypertension || id:finn-b-O15_GESTAT_HYPERT	met-d-Omega_3	finn-b-O15_GESTAT_HYPERT	#N/A	rs4000713	-0.189577	0.0596961	0.0014948
17	Omega-3 fatty acids || id:met-d-Omega_3	Gestational [pregnancy-induced] hypertension || id:finn-b-O15_GESTAT_HYPERT	met-d-Omega_3	finn-b-O15_GESTAT_HYPERT	#N/A	rs55891451	-0.195881	0.0602535	0.0011502
18	Omega-3 fatty acids || id:met-d-Omega_3	Gestational [pregnancy-induced] hypertension || id:finn-b-O15_GESTAT_HYPERT	met-d-Omega_3	finn-b-O15_GESTAT_HYPERT	#N/A	rs62466318	-0.216008	0.0601955	0.000332667
19	Omega-3 fatty acids || id:met-d-Omega_3	Gestational [pregnancy-induced] hypertension || id:finn-b-O15_GESTAT_HYPERT	met-d-Omega_3	finn-b-O15_GESTAT_HYPERT	#N/A	rs633695	-0.188616	0.0609122	0.00195802
20	Omega-3 fatty acids || id:met-d-Omega_3	Gestational [pregnancy-induced] hypertension || id:finn-b-O15_GESTAT_HYPERT	met-d-Omega_3	finn-b-O15_GESTAT_HYPERT	#N/A	rs6601924	-0.195098	0.0600322	0.00115447
21	Omega-3 fatty acids || id:met-d-Omega_3	Gestational [pregnancy-induced] hypertension || id:finn-b-O15_GESTAT_HYPERT	met-d-Omega_3	finn-b-O15_GESTAT_HYPERT	#N/A	rs6693447	-0.190567	0.0596549	0.00140081
22	Omega-3 fatty acids || id:met-d-Omega_3	Gestational [pregnancy-induced] hypertension || id:finn-b-O15_GESTAT_HYPERT	met-d-Omega_3	finn-b-O15_GESTAT_HYPERT	#N/A	rs673335	-0.187788	0.0602155	0.00181711
23	Omega-3 fatty acids || id:met-d-Omega_3	Gestational [pregnancy-induced] hypertension || id:finn-b-O15_GESTAT_HYPERT	met-d-Omega_3	finn-b-O15_GESTAT_HYPERT	#N/A	rs6882345	-0.194308	0.0598967	0.00117846
24	Omega-3 fatty acids || id:met-d-Omega_3	Gestational [pregnancy-induced] hypertension || id:finn-b-O15_GESTAT_HYPERT	met-d-Omega_3	finn-b-O15_GESTAT_HYPERT	#N/A	rs73109460	-0.200551	0.059615	0.000767916
25	Omega-3 fatty acids || id:met-d-Omega_3	Gestational [pregnancy-induced] hypertension || id:finn-b-O15_GESTAT_HYPERT	met-d-Omega_3	finn-b-O15_GESTAT_HYPERT	#N/A	rs737338	-0.189761	0.0598046	0.00150864
26	Omega-3 fatty acids || id:met-d-Omega_3	Gestational [pregnancy-induced] hypertension || id:finn-b-O15_GESTAT_HYPERT	met-d-Omega_3	finn-b-O15_GESTAT_HYPERT	#N/A	rs77960347	-0.196618	0.0603254	0.00111695
27	Omega-3 fatty acids || id:met-d-Omega_3	Gestational [pregnancy-induced] hypertension || id:finn-b-O15_GESTAT_HYPERT	met-d-Omega_3	finn-b-O15_GESTAT_HYPERT	#N/A	rs7970695	-0.193882	0.0596744	0.00115815
28	Omega-3 fatty acids || id:met-d-Omega_3	Gestational [pregnancy-induced] hypertension || id:finn-b-O15_GESTAT_HYPERT	met-d-Omega_3	finn-b-O15_GESTAT_HYPERT	#N/A	rs9304381	-0.202678	0.0598738	0.00071154
29	Omega-3 fatty acids || id:met-d-Omega_3	Gestational [pregnancy-induced] hypertension || id:finn-b-O15_GESTAT_HYPERT	met-d-Omega_3	finn-b-O15_GESTAT_HYPERT	#N/A	rs9987289	-0.196931	0.0604836	0.00113016
30	Omega-3 fatty acids || id:met-d-Omega_3	Gestational [pregnancy-induced] hypertension || id:finn-b-O15_GESTAT_HYPERT	met-d-Omega_3	finn-b-O15_GESTAT_HYPERT	#N/A	All	-0.196955	0.0595495	0.000941611
