# Supplementary material for: Fatty acids and pregnancy-induced hypertension: a Mendelian randomization study
Source: Lipids Health Dis. 2023 Aug 16;22:131. doi: 10.1186/s12944-023-01889-x (PMC10428562; doi:10.1186/s12944-023-01889-x)
Supplement: Supplementary file 1 — Additional file 1. [file 12944_2023_1889_MOESM1_ESM.zip › O6-O3single.xls]

## Sheet: Sheet1
	exposure	outcome	id.exposure	id.outcome	samplesize	SNP	b	se	p
1	Ratio of omega-6 fatty acids to omega-3 fatty acids || id:met-d-Omega_6_by_Omega_3	Gestational [pregnancy-induced] hypertension || id:finn-b-O15_GESTAT_HYPERT	met-d-Omega_6_by_Omega_3	finn-b-O15_GESTAT_HYPERT	#N/A	rs11242109	0.144401	0.0606375	0.0172475
2	Ratio of omega-6 fatty acids to omega-3 fatty acids || id:met-d-Omega_6_by_Omega_3	Gestational [pregnancy-induced] hypertension || id:finn-b-O15_GESTAT_HYPERT	met-d-Omega_6_by_Omega_3	finn-b-O15_GESTAT_HYPERT	#N/A	rs11632618	0.137045	0.0603689	0.0231995
3	Ratio of omega-6 fatty acids to omega-3 fatty acids || id:met-d-Omega_6_by_Omega_3	Gestational [pregnancy-induced] hypertension || id:finn-b-O15_GESTAT_HYPERT	met-d-Omega_6_by_Omega_3	finn-b-O15_GESTAT_HYPERT	#N/A	rs116843064	0.142767	0.0613379	0.0199358
4	Ratio of omega-6 fatty acids to omega-3 fatty acids || id:met-d-Omega_6_by_Omega_3	Gestational [pregnancy-induced] hypertension || id:finn-b-O15_GESTAT_HYPERT	met-d-Omega_6_by_Omega_3	finn-b-O15_GESTAT_HYPERT	#N/A	rs117143374	0.142303	0.0613246	0.0203143
5	Ratio of omega-6 fatty acids to omega-3 fatty acids || id:met-d-Omega_6_by_Omega_3	Gestational [pregnancy-induced] hypertension || id:finn-b-O15_GESTAT_HYPERT	met-d-Omega_6_by_Omega_3	finn-b-O15_GESTAT_HYPERT	#N/A	rs12226389	0.144526	0.0613752	0.0185326
6	Ratio of omega-6 fatty acids to omega-3 fatty acids || id:met-d-Omega_6_by_Omega_3	Gestational [pregnancy-induced] hypertension || id:finn-b-O15_GESTAT_HYPERT	met-d-Omega_6_by_Omega_3	finn-b-O15_GESTAT_HYPERT	#N/A	rs13273454	0.138861	0.0603292	0.0213512
7	Ratio of omega-6 fatty acids to omega-3 fatty acids || id:met-d-Omega_6_by_Omega_3	Gestational [pregnancy-induced] hypertension || id:finn-b-O15_GESTAT_HYPERT	met-d-Omega_6_by_Omega_3	finn-b-O15_GESTAT_HYPERT	#N/A	rs139974673	0.144405	0.0598686	0.015864
8	Ratio of omega-6 fatty acids to omega-3 fatty acids || id:met-d-Omega_6_by_Omega_3	Gestational [pregnancy-induced] hypertension || id:finn-b-O15_GESTAT_HYPERT	met-d-Omega_6_by_Omega_3	finn-b-O15_GESTAT_HYPERT	#N/A	rs143355652	0.146908	0.0595025	0.0135518
9	Ratio of omega-6 fatty acids to omega-3 fatty acids || id:met-d-Omega_6_by_Omega_3	Gestational [pregnancy-induced] hypertension || id:finn-b-O15_GESTAT_HYPERT	met-d-Omega_6_by_Omega_3	finn-b-O15_GESTAT_HYPERT	#N/A	rs145659493	0.139827	0.0613333	0.0226199
10	Ratio of omega-6 fatty acids to omega-3 fatty acids || id:met-d-Omega_6_by_Omega_3	Gestational [pregnancy-induced] hypertension || id:finn-b-O15_GESTAT_HYPERT	met-d-Omega_6_by_Omega_3	finn-b-O15_GESTAT_HYPERT	#N/A	rs145786300	0.145169	0.0609004	0.0171391
11	Ratio of omega-6 fatty acids to omega-3 fatty acids || id:met-d-Omega_6_by_Omega_3	Gestational [pregnancy-induced] hypertension || id:finn-b-O15_GESTAT_HYPERT	met-d-Omega_6_by_Omega_3	finn-b-O15_GESTAT_HYPERT	#N/A	rs149820547	0.139901	0.0611355	0.0221161
12	Ratio of omega-6 fatty acids to omega-3 fatty acids || id:met-d-Omega_6_by_Omega_3	Gestational [pregnancy-induced] hypertension || id:finn-b-O15_GESTAT_HYPERT	met-d-Omega_6_by_Omega_3	finn-b-O15_GESTAT_HYPERT	#N/A	rs1560390	0.142213	0.0613749	0.0204968
13	Ratio of omega-6 fatty acids to omega-3 fatty acids || id:met-d-Omega_6_by_Omega_3	Gestational [pregnancy-induced] hypertension || id:finn-b-O15_GESTAT_HYPERT	met-d-Omega_6_by_Omega_3	finn-b-O15_GESTAT_HYPERT	#N/A	rs174564	0.0371568	0.132697	0.779469
14	Ratio of omega-6 fatty acids to omega-3 fatty acids || id:met-d-Omega_6_by_Omega_3	Gestational [pregnancy-induced] hypertension || id:finn-b-O15_GESTAT_HYPERT	met-d-Omega_6_by_Omega_3	finn-b-O15_GESTAT_HYPERT	#N/A	rs182611493	0.143549	0.0625527	0.0217414
15	Ratio of omega-6 fatty acids to omega-3 fatty acids || id:met-d-Omega_6_by_Omega_3	Gestational [pregnancy-induced] hypertension || id:finn-b-O15_GESTAT_HYPERT	met-d-Omega_6_by_Omega_3	finn-b-O15_GESTAT_HYPERT	#N/A	rs2232143	0.144785	0.0605404	0.0167775
16	Ratio of omega-6 fatty acids to omega-3 fatty acids || id:met-d-Omega_6_by_Omega_3	Gestational [pregnancy-induced] hypertension || id:finn-b-O15_GESTAT_HYPERT	met-d-Omega_6_by_Omega_3	finn-b-O15_GESTAT_HYPERT	#N/A	rs261291	0.160616	0.0599654	0.00739566
17	Ratio of omega-6 fatty acids to omega-3 fatty acids || id:met-d-Omega_6_by_Omega_3	Gestational [pregnancy-induced] hypertension || id:finn-b-O15_GESTAT_HYPERT	met-d-Omega_6_by_Omega_3	finn-b-O15_GESTAT_HYPERT	#N/A	rs4000713	0.134715	0.0576335	0.0194165
18	Ratio of omega-6 fatty acids to omega-3 fatty acids || id:met-d-Omega_6_by_Omega_3	Gestational [pregnancy-induced] hypertension || id:finn-b-O15_GESTAT_HYPERT	met-d-Omega_6_by_Omega_3	finn-b-O15_GESTAT_HYPERT	#N/A	rs55891451	0.140688	0.0612984	0.0217258
19	Ratio of omega-6 fatty acids to omega-3 fatty acids || id:met-d-Omega_6_by_Omega_3	Gestational [pregnancy-induced] hypertension || id:finn-b-O15_GESTAT_HYPERT	met-d-Omega_6_by_Omega_3	finn-b-O15_GESTAT_HYPERT	#N/A	rs62466318	0.154636	0.0572061	0.00686884
20	Ratio of omega-6 fatty acids to omega-3 fatty acids || id:met-d-Omega_6_by_Omega_3	Gestational [pregnancy-induced] hypertension || id:finn-b-O15_GESTAT_HYPERT	met-d-Omega_6_by_Omega_3	finn-b-O15_GESTAT_HYPERT	#N/A	rs6698680	0.135353	0.0574314	0.0184345
21	Ratio of omega-6 fatty acids to omega-3 fatty acids || id:met-d-Omega_6_by_Omega_3	Gestational [pregnancy-induced] hypertension || id:finn-b-O15_GESTAT_HYPERT	met-d-Omega_6_by_Omega_3	finn-b-O15_GESTAT_HYPERT	#N/A	rs673335	0.133488	0.0601203	0.0263951
22	Ratio of omega-6 fatty acids to omega-3 fatty acids || id:met-d-Omega_6_by_Omega_3	Gestational [pregnancy-induced] hypertension || id:finn-b-O15_GESTAT_HYPERT	met-d-Omega_6_by_Omega_3	finn-b-O15_GESTAT_HYPERT	#N/A	rs7222755	0.14671	0.0577967	0.0111368
23	Ratio of omega-6 fatty acids to omega-3 fatty acids || id:met-d-Omega_6_by_Omega_3	Gestational [pregnancy-induced] hypertension || id:finn-b-O15_GESTAT_HYPERT	met-d-Omega_6_by_Omega_3	finn-b-O15_GESTAT_HYPERT	#N/A	rs73109460	0.144824	0.0596256	0.0151455
24	Ratio of omega-6 fatty acids to omega-3 fatty acids || id:met-d-Omega_6_by_Omega_3	Gestational [pregnancy-induced] hypertension || id:finn-b-O15_GESTAT_HYPERT	met-d-Omega_6_by_Omega_3	finn-b-O15_GESTAT_HYPERT	#N/A	rs8074191	0.138414	0.0602453	0.02159
25	Ratio of omega-6 fatty acids to omega-3 fatty acids || id:met-d-Omega_6_by_Omega_3	Gestational [pregnancy-induced] hypertension || id:finn-b-O15_GESTAT_HYPERT	met-d-Omega_6_by_Omega_3	finn-b-O15_GESTAT_HYPERT	#N/A	rs9947684	0.141784	0.0614053	0.0209448
26	Ratio of omega-6 fatty acids to omega-3 fatty acids || id:met-d-Omega_6_by_Omega_3	Gestational [pregnancy-induced] hypertension || id:finn-b-O15_GESTAT_HYPERT	met-d-Omega_6_by_Omega_3	finn-b-O15_GESTAT_HYPERT	#N/A	All	0.141891	0.0599787	0.0179968
