# Supplementary material for: Fatty acids and pregnancy-induced hypertension: a Mendelian randomization study
Source: Lipids Health Dis. 2023 Aug 16;22:131. doi: 10.1186/s12944-023-01889-x (PMC10428562; doi:10.1186/s12944-023-01889-x)
Supplement: Supplementary file 1 — Additional file 1. [file 12944_2023_1889_MOESM1_ESM.zip › O6single.xls]

## Sheet: Sheet1
	exposure	outcome	id.exposure	id.outcome	samplesize	SNP	b	se	p
1	Omega-6 fatty acids || id:met-d-Omega_6	Gestational [pregnancy-induced] hypertension || id:finn-b-O15_GESTAT_HYPERT	met-d-Omega_6	finn-b-O15_GESTAT_HYPERT	#N/A	rs11789603	-0.111645	0.119086	0.348495
2	Omega-6 fatty acids || id:met-d-Omega_6	Gestational [pregnancy-induced] hypertension || id:finn-b-O15_GESTAT_HYPERT	met-d-Omega_6	finn-b-O15_GESTAT_HYPERT	#N/A	rs13108218	-0.111827	0.119828	0.350702
3	Omega-6 fatty acids || id:met-d-Omega_6	Gestational [pregnancy-induced] hypertension || id:finn-b-O15_GESTAT_HYPERT	met-d-Omega_6	finn-b-O15_GESTAT_HYPERT	#N/A	rs141469619	-0.107687	0.118373	0.362966
4	Omega-6 fatty acids || id:met-d-Omega_6	Gestational [pregnancy-induced] hypertension || id:finn-b-O15_GESTAT_HYPERT	met-d-Omega_6	finn-b-O15_GESTAT_HYPERT	#N/A	rs1461729	-0.0984618	0.123845	0.426588
5	Omega-6 fatty acids || id:met-d-Omega_6	Gestational [pregnancy-induced] hypertension || id:finn-b-O15_GESTAT_HYPERT	met-d-Omega_6	finn-b-O15_GESTAT_HYPERT	#N/A	rs1800961	-0.0996084	0.119602	0.40494
6	Omega-6 fatty acids || id:met-d-Omega_6	Gestational [pregnancy-induced] hypertension || id:finn-b-O15_GESTAT_HYPERT	met-d-Omega_6	finn-b-O15_GESTAT_HYPERT	#N/A	rs183130	-0.0585978	0.123172	0.634259
7	Omega-6 fatty acids || id:met-d-Omega_6	Gestational [pregnancy-induced] hypertension || id:finn-b-O15_GESTAT_HYPERT	met-d-Omega_6	finn-b-O15_GESTAT_HYPERT	#N/A	rs2378390	-0.10258	0.118678	0.387395
8	Omega-6 fatty acids || id:met-d-Omega_6	Gestational [pregnancy-induced] hypertension || id:finn-b-O15_GESTAT_HYPERT	met-d-Omega_6	finn-b-O15_GESTAT_HYPERT	#N/A	rs2740488	-0.119485	0.120631	0.321931
9	Omega-6 fatty acids || id:met-d-Omega_6	Gestational [pregnancy-induced] hypertension || id:finn-b-O15_GESTAT_HYPERT	met-d-Omega_6	finn-b-O15_GESTAT_HYPERT	#N/A	rs3734854	-0.111196	0.119256	0.351121
10	Omega-6 fatty acids || id:met-d-Omega_6	Gestational [pregnancy-induced] hypertension || id:finn-b-O15_GESTAT_HYPERT	met-d-Omega_6	finn-b-O15_GESTAT_HYPERT	#N/A	rs3770586	-0.125412	0.118916	0.291599
11	Omega-6 fatty acids || id:met-d-Omega_6	Gestational [pregnancy-induced] hypertension || id:finn-b-O15_GESTAT_HYPERT	met-d-Omega_6	finn-b-O15_GESTAT_HYPERT	#N/A	rs4008004	-0.0864731	0.119454	0.469126
12	Omega-6 fatty acids || id:met-d-Omega_6	Gestational [pregnancy-induced] hypertension || id:finn-b-O15_GESTAT_HYPERT	met-d-Omega_6	finn-b-O15_GESTAT_HYPERT	#N/A	rs4439799	-0.115879	0.118898	0.329755
13	Omega-6 fatty acids || id:met-d-Omega_6	Gestational [pregnancy-induced] hypertension || id:finn-b-O15_GESTAT_HYPERT	met-d-Omega_6	finn-b-O15_GESTAT_HYPERT	#N/A	rs534417	-0.119877	0.119088	0.314118
14	Omega-6 fatty acids || id:met-d-Omega_6	Gestational [pregnancy-induced] hypertension || id:finn-b-O15_GESTAT_HYPERT	met-d-Omega_6	finn-b-O15_GESTAT_HYPERT	#N/A	rs55747707	-0.142698	0.120384	0.235874
15	Omega-6 fatty acids || id:met-d-Omega_6	Gestational [pregnancy-induced] hypertension || id:finn-b-O15_GESTAT_HYPERT	met-d-Omega_6	finn-b-O15_GESTAT_HYPERT	#N/A	rs56322906	-0.0650361	0.122071	0.594192
16	Omega-6 fatty acids || id:met-d-Omega_6	Gestational [pregnancy-induced] hypertension || id:finn-b-O15_GESTAT_HYPERT	met-d-Omega_6	finn-b-O15_GESTAT_HYPERT	#N/A	rs5754102	-0.124047	0.119502	0.299257
17	Omega-6 fatty acids || id:met-d-Omega_6	Gestational [pregnancy-induced] hypertension || id:finn-b-O15_GESTAT_HYPERT	met-d-Omega_6	finn-b-O15_GESTAT_HYPERT	#N/A	rs633695	-0.0596667	0.125783	0.635241
18	Omega-6 fatty acids || id:met-d-Omega_6	Gestational [pregnancy-induced] hypertension || id:finn-b-O15_GESTAT_HYPERT	met-d-Omega_6	finn-b-O15_GESTAT_HYPERT	#N/A	rs6471717	-0.135814	0.119374	0.255237
19	Omega-6 fatty acids || id:met-d-Omega_6	Gestational [pregnancy-induced] hypertension || id:finn-b-O15_GESTAT_HYPERT	met-d-Omega_6	finn-b-O15_GESTAT_HYPERT	#N/A	rs6602911	-0.11634	0.119051	0.328458
20	Omega-6 fatty acids || id:met-d-Omega_6	Gestational [pregnancy-induced] hypertension || id:finn-b-O15_GESTAT_HYPERT	met-d-Omega_6	finn-b-O15_GESTAT_HYPERT	#N/A	rs6882345	-0.0888876	0.120997	0.462567
21	Omega-6 fatty acids || id:met-d-Omega_6	Gestational [pregnancy-induced] hypertension || id:finn-b-O15_GESTAT_HYPERT	met-d-Omega_6	finn-b-O15_GESTAT_HYPERT	#N/A	rs6934962	-0.0910858	0.118913	0.443685
22	Omega-6 fatty acids || id:met-d-Omega_6	Gestational [pregnancy-induced] hypertension || id:finn-b-O15_GESTAT_HYPERT	met-d-Omega_6	finn-b-O15_GESTAT_HYPERT	#N/A	rs6938647	-0.0956612	0.120351	0.4267
23	Omega-6 fatty acids || id:met-d-Omega_6	Gestational [pregnancy-induced] hypertension || id:finn-b-O15_GESTAT_HYPERT	met-d-Omega_6	finn-b-O15_GESTAT_HYPERT	#N/A	rs7139079	-0.0994337	0.119497	0.405351
24	Omega-6 fatty acids || id:met-d-Omega_6	Gestational [pregnancy-induced] hypertension || id:finn-b-O15_GESTAT_HYPERT	met-d-Omega_6	finn-b-O15_GESTAT_HYPERT	#N/A	rs72997616	-0.134313	0.119688	0.261782
25	Omega-6 fatty acids || id:met-d-Omega_6	Gestational [pregnancy-induced] hypertension || id:finn-b-O15_GESTAT_HYPERT	met-d-Omega_6	finn-b-O15_GESTAT_HYPERT	#N/A	rs75406471	-0.0987864	0.118852	0.405876
26	Omega-6 fatty acids || id:met-d-Omega_6	Gestational [pregnancy-induced] hypertension || id:finn-b-O15_GESTAT_HYPERT	met-d-Omega_6	finn-b-O15_GESTAT_HYPERT	#N/A	rs7750288	-0.106114	0.11889	0.372104
27	Omega-6 fatty acids || id:met-d-Omega_6	Gestational [pregnancy-induced] hypertension || id:finn-b-O15_GESTAT_HYPERT	met-d-Omega_6	finn-b-O15_GESTAT_HYPERT	#N/A	rs77960347	-0.103852	0.121636	0.393218
28	Omega-6 fatty acids || id:met-d-Omega_6	Gestational [pregnancy-induced] hypertension || id:finn-b-O15_GESTAT_HYPERT	met-d-Omega_6	finn-b-O15_GESTAT_HYPERT	#N/A	rs79429216	-0.119471	0.118618	0.313843
29	Omega-6 fatty acids || id:met-d-Omega_6	Gestational [pregnancy-induced] hypertension || id:finn-b-O15_GESTAT_HYPERT	met-d-Omega_6	finn-b-O15_GESTAT_HYPERT	#N/A	rs870526	-0.109448	0.119668	0.360403
30	Omega-6 fatty acids || id:met-d-Omega_6	Gestational [pregnancy-induced] hypertension || id:finn-b-O15_GESTAT_HYPERT	met-d-Omega_6	finn-b-O15_GESTAT_HYPERT	#N/A	rs9304381	-0.135383	0.122799	0.270256
31	Omega-6 fatty acids || id:met-d-Omega_6	Gestational [pregnancy-induced] hypertension || id:finn-b-O15_GESTAT_HYPERT	met-d-Omega_6	finn-b-O15_GESTAT_HYPERT	#N/A	All	-0.106775	0.118108	0.365971
