# Supplementary material for: Fatty acids and pregnancy-induced hypertension: a Mendelian randomization study
Source: Lipids Health Dis. 2023 Aug 16;22:131. doi: 10.1186/s12944-023-01889-x (PMC10428562; doi:10.1186/s12944-023-01889-x)
Supplement: Supplementary file 1 — Additional file 1. [file 12944_2023_1889_MOESM1_ESM.zip › PUFAsingle.xls]

## Sheet: Sheet1
	exposure	outcome	id.exposure	id.outcome	samplesize	SNP	b	se	p
1	Polyunsaturated fatty acids || id:met-d-PUFA	Gestational [pregnancy-induced] hypertension || id:finn-b-O15_GESTAT_HYPERT	met-d-PUFA	finn-b-O15_GESTAT_HYPERT	#N/A	rs102275	-0.135056	0.11075	0.222667
2	Polyunsaturated fatty acids || id:met-d-PUFA	Gestational [pregnancy-induced] hypertension || id:finn-b-O15_GESTAT_HYPERT	met-d-PUFA	finn-b-O15_GESTAT_HYPERT	#N/A	rs115413710	-0.225884	0.101371	0.0258615
3	Polyunsaturated fatty acids || id:met-d-PUFA	Gestational [pregnancy-induced] hypertension || id:finn-b-O15_GESTAT_HYPERT	met-d-PUFA	finn-b-O15_GESTAT_HYPERT	#N/A	rs11789603	-0.22479	0.101097	0.0261809
4	Polyunsaturated fatty acids || id:met-d-PUFA	Gestational [pregnancy-induced] hypertension || id:finn-b-O15_GESTAT_HYPERT	met-d-PUFA	finn-b-O15_GESTAT_HYPERT	#N/A	rs13108218	-0.225702	0.101502	0.0261745
5	Polyunsaturated fatty acids || id:met-d-PUFA	Gestational [pregnancy-induced] hypertension || id:finn-b-O15_GESTAT_HYPERT	met-d-PUFA	finn-b-O15_GESTAT_HYPERT	#N/A	rs141469619	-0.221222	0.10071	0.0280467
6	Polyunsaturated fatty acids || id:met-d-PUFA	Gestational [pregnancy-induced] hypertension || id:finn-b-O15_GESTAT_HYPERT	met-d-PUFA	finn-b-O15_GESTAT_HYPERT	#N/A	rs1461729	-0.222528	0.104167	0.0326578
7	Polyunsaturated fatty acids || id:met-d-PUFA	Gestational [pregnancy-induced] hypertension || id:finn-b-O15_GESTAT_HYPERT	met-d-PUFA	finn-b-O15_GESTAT_HYPERT	#N/A	rs157585	-0.212941	0.100936	0.0348869
8	Polyunsaturated fatty acids || id:met-d-PUFA	Gestational [pregnancy-induced] hypertension || id:finn-b-O15_GESTAT_HYPERT	met-d-PUFA	finn-b-O15_GESTAT_HYPERT	#N/A	rs1800961	-0.216844	0.101349	0.0323892
9	Polyunsaturated fatty acids || id:met-d-PUFA	Gestational [pregnancy-induced] hypertension || id:finn-b-O15_GESTAT_HYPERT	met-d-PUFA	finn-b-O15_GESTAT_HYPERT	#N/A	rs183130	-0.19449	0.103018	0.0590359
10	Polyunsaturated fatty acids || id:met-d-PUFA	Gestational [pregnancy-induced] hypertension || id:finn-b-O15_GESTAT_HYPERT	met-d-PUFA	finn-b-O15_GESTAT_HYPERT	#N/A	rs2229738	-0.213332	0.101356	0.0353104
11	Polyunsaturated fatty acids || id:met-d-PUFA	Gestational [pregnancy-induced] hypertension || id:finn-b-O15_GESTAT_HYPERT	met-d-PUFA	finn-b-O15_GESTAT_HYPERT	#N/A	rs2326077	-0.242165	0.101252	0.0167709
12	Polyunsaturated fatty acids || id:met-d-PUFA	Gestational [pregnancy-induced] hypertension || id:finn-b-O15_GESTAT_HYPERT	met-d-PUFA	finn-b-O15_GESTAT_HYPERT	#N/A	rs2378390	-0.217733	0.100832	0.0308221
13	Polyunsaturated fatty acids || id:met-d-PUFA	Gestational [pregnancy-induced] hypertension || id:finn-b-O15_GESTAT_HYPERT	met-d-PUFA	finn-b-O15_GESTAT_HYPERT	#N/A	rs2740488	-0.232155	0.101981	0.0228185
14	Polyunsaturated fatty acids || id:met-d-PUFA	Gestational [pregnancy-induced] hypertension || id:finn-b-O15_GESTAT_HYPERT	met-d-PUFA	finn-b-O15_GESTAT_HYPERT	#N/A	rs34955778	-0.211959	0.10133	0.0364598
15	Polyunsaturated fatty acids || id:met-d-PUFA	Gestational [pregnancy-induced] hypertension || id:finn-b-O15_GESTAT_HYPERT	met-d-PUFA	finn-b-O15_GESTAT_HYPERT	#N/A	rs3770586	-0.235208	0.101038	0.0199167
16	Polyunsaturated fatty acids || id:met-d-PUFA	Gestational [pregnancy-induced] hypertension || id:finn-b-O15_GESTAT_HYPERT	met-d-PUFA	finn-b-O15_GESTAT_HYPERT	#N/A	rs3822855	-0.20966	0.101028	0.0379621
17	Polyunsaturated fatty acids || id:met-d-PUFA	Gestational [pregnancy-induced] hypertension || id:finn-b-O15_GESTAT_HYPERT	met-d-PUFA	finn-b-O15_GESTAT_HYPERT	#N/A	rs4008004	-0.207472	0.101281	0.0405132
18	Polyunsaturated fatty acids || id:met-d-PUFA	Gestational [pregnancy-induced] hypertension || id:finn-b-O15_GESTAT_HYPERT	met-d-PUFA	finn-b-O15_GESTAT_HYPERT	#N/A	rs4561509	-0.228381	0.101053	0.0238212
19	Polyunsaturated fatty acids || id:met-d-PUFA	Gestational [pregnancy-induced] hypertension || id:finn-b-O15_GESTAT_HYPERT	met-d-PUFA	finn-b-O15_GESTAT_HYPERT	#N/A	rs534417	-0.230599	0.101089	0.0225392
20	Polyunsaturated fatty acids || id:met-d-PUFA	Gestational [pregnancy-induced] hypertension || id:finn-b-O15_GESTAT_HYPERT	met-d-PUFA	finn-b-O15_GESTAT_HYPERT	#N/A	rs55747707	-0.258016	0.10265	0.0119523
21	Polyunsaturated fatty acids || id:met-d-PUFA	Gestational [pregnancy-induced] hypertension || id:finn-b-O15_GESTAT_HYPERT	met-d-PUFA	finn-b-O15_GESTAT_HYPERT	#N/A	rs56322906	-0.195146	0.103116	0.0584254
22	Polyunsaturated fatty acids || id:met-d-PUFA	Gestational [pregnancy-induced] hypertension || id:finn-b-O15_GESTAT_HYPERT	met-d-PUFA	finn-b-O15_GESTAT_HYPERT	#N/A	rs5754102	-0.232713	0.10121	0.0214881
23	Polyunsaturated fatty acids || id:met-d-PUFA	Gestational [pregnancy-induced] hypertension || id:finn-b-O15_GESTAT_HYPERT	met-d-PUFA	finn-b-O15_GESTAT_HYPERT	#N/A	rs59774409	-0.225723	0.100782	0.0251098
24	Polyunsaturated fatty acids || id:met-d-PUFA	Gestational [pregnancy-induced] hypertension || id:finn-b-O15_GESTAT_HYPERT	met-d-PUFA	finn-b-O15_GESTAT_HYPERT	#N/A	rs633695	-0.197184	0.106801	0.0648522
25	Polyunsaturated fatty acids || id:met-d-PUFA	Gestational [pregnancy-induced] hypertension || id:finn-b-O15_GESTAT_HYPERT	met-d-PUFA	finn-b-O15_GESTAT_HYPERT	#N/A	rs6602911	-0.229092	0.101182	0.0235644
26	Polyunsaturated fatty acids || id:met-d-PUFA	Gestational [pregnancy-induced] hypertension || id:finn-b-O15_GESTAT_HYPERT	met-d-PUFA	finn-b-O15_GESTAT_HYPERT	#N/A	rs6882345	-0.21115	0.102329	0.0390705
27	Polyunsaturated fatty acids || id:met-d-PUFA	Gestational [pregnancy-induced] hypertension || id:finn-b-O15_GESTAT_HYPERT	met-d-PUFA	finn-b-O15_GESTAT_HYPERT	#N/A	rs6938647	-0.215085	0.101834	0.0346756
28	Polyunsaturated fatty acids || id:met-d-PUFA	Gestational [pregnancy-induced] hypertension || id:finn-b-O15_GESTAT_HYPERT	met-d-PUFA	finn-b-O15_GESTAT_HYPERT	#N/A	rs72997616	-0.249238	0.102039	0.0145827
29	Polyunsaturated fatty acids || id:met-d-PUFA	Gestational [pregnancy-induced] hypertension || id:finn-b-O15_GESTAT_HYPERT	met-d-PUFA	finn-b-O15_GESTAT_HYPERT	#N/A	rs73013176	-0.221014	0.100669	0.0281304
30	Polyunsaturated fatty acids || id:met-d-PUFA	Gestational [pregnancy-induced] hypertension || id:finn-b-O15_GESTAT_HYPERT	met-d-PUFA	finn-b-O15_GESTAT_HYPERT	#N/A	rs75406471	-0.214904	0.101076	0.0334904
31	Polyunsaturated fatty acids || id:met-d-PUFA	Gestational [pregnancy-induced] hypertension || id:finn-b-O15_GESTAT_HYPERT	met-d-PUFA	finn-b-O15_GESTAT_HYPERT	#N/A	rs77960347	-0.222821	0.10267	0.0299872
32	Polyunsaturated fatty acids || id:met-d-PUFA	Gestational [pregnancy-induced] hypertension || id:finn-b-O15_GESTAT_HYPERT	met-d-PUFA	finn-b-O15_GESTAT_HYPERT	#N/A	rs7970695	-0.20986	0.101504	0.0386861
33	Polyunsaturated fatty acids || id:met-d-PUFA	Gestational [pregnancy-induced] hypertension || id:finn-b-O15_GESTAT_HYPERT	met-d-PUFA	finn-b-O15_GESTAT_HYPERT	#N/A	rs870526	-0.224115	0.101475	0.0272036
34	Polyunsaturated fatty acids || id:met-d-PUFA	Gestational [pregnancy-induced] hypertension || id:finn-b-O15_GESTAT_HYPERT	met-d-PUFA	finn-b-O15_GESTAT_HYPERT	#N/A	rs9304381	-0.248917	0.103654	0.0163319
35	Polyunsaturated fatty acids || id:met-d-PUFA	Gestational [pregnancy-induced] hypertension || id:finn-b-O15_GESTAT_HYPERT	met-d-PUFA	finn-b-O15_GESTAT_HYPERT	#N/A	All	-0.21995	0.1005	0.0286294
