# Supplementary material for: Fatty acids and pregnancy-induced hypertension: a Mendelian randomization study
Source: Lipids Health Dis. 2023 Aug 16;22:131. doi: 10.1186/s12944-023-01889-x (PMC10428562; doi:10.1186/s12944-023-01889-x)
Supplement: Supplementary file 1 — Additional file 1. [file 12944_2023_1889_MOESM1_ESM.zip › SFAsingle.xls]

## Sheet: Sheet1
	exposure	outcome	id.exposure	id.outcome	samplesize	SNP	b	se	p
1	Saturated fatty acids || id:met-d-SFA	Gestational [pregnancy-induced] hypertension || id:finn-b-O15_GESTAT_HYPERT	met-d-SFA	finn-b-O15_GESTAT_HYPERT	#N/A	rs102275	-0.198635	0.143195	0.16539
2	Saturated fatty acids || id:met-d-SFA	Gestational [pregnancy-induced] hypertension || id:finn-b-O15_GESTAT_HYPERT	met-d-SFA	finn-b-O15_GESTAT_HYPERT	#N/A	rs10504255	-0.308569	0.142406	0.0302478
3	Saturated fatty acids || id:met-d-SFA	Gestational [pregnancy-induced] hypertension || id:finn-b-O15_GESTAT_HYPERT	met-d-SFA	finn-b-O15_GESTAT_HYPERT	#N/A	rs10810374	-0.242311	0.141764	0.0874043
4	Saturated fatty acids || id:met-d-SFA	Gestational [pregnancy-induced] hypertension || id:finn-b-O15_GESTAT_HYPERT	met-d-SFA	finn-b-O15_GESTAT_HYPERT	#N/A	rs10884966	-0.285867	0.141826	0.0438399
5	Saturated fatty acids || id:met-d-SFA	Gestational [pregnancy-induced] hypertension || id:finn-b-O15_GESTAT_HYPERT	met-d-SFA	finn-b-O15_GESTAT_HYPERT	#N/A	rs11076175	-0.223776	0.14277	0.117023
6	Saturated fatty acids || id:met-d-SFA	Gestational [pregnancy-induced] hypertension || id:finn-b-O15_GESTAT_HYPERT	met-d-SFA	finn-b-O15_GESTAT_HYPERT	#N/A	rs11429307	-0.286308	0.141804	0.0434831
7	Saturated fatty acids || id:met-d-SFA	Gestational [pregnancy-induced] hypertension || id:finn-b-O15_GESTAT_HYPERT	met-d-SFA	finn-b-O15_GESTAT_HYPERT	#N/A	rs11620783	-0.25104	0.141547	0.0761395
8	Saturated fatty acids || id:met-d-SFA	Gestational [pregnancy-induced] hypertension || id:finn-b-O15_GESTAT_HYPERT	met-d-SFA	finn-b-O15_GESTAT_HYPERT	#N/A	rs117488242	-0.252833	0.142451	0.0759174
9	Saturated fatty acids || id:met-d-SFA	Gestational [pregnancy-induced] hypertension || id:finn-b-O15_GESTAT_HYPERT	met-d-SFA	finn-b-O15_GESTAT_HYPERT	#N/A	rs11789603	-0.27098	0.141685	0.055805
10	Saturated fatty acids || id:met-d-SFA	Gestational [pregnancy-induced] hypertension || id:finn-b-O15_GESTAT_HYPERT	met-d-SFA	finn-b-O15_GESTAT_HYPERT	#N/A	rs11895352	-0.265268	0.142162	0.0620479
11	Saturated fatty acids || id:met-d-SFA	Gestational [pregnancy-induced] hypertension || id:finn-b-O15_GESTAT_HYPERT	met-d-SFA	finn-b-O15_GESTAT_HYPERT	#N/A	rs12263369	-0.286681	0.142033	0.0435486
12	Saturated fatty acids || id:met-d-SFA	Gestational [pregnancy-induced] hypertension || id:finn-b-O15_GESTAT_HYPERT	met-d-SFA	finn-b-O15_GESTAT_HYPERT	#N/A	rs13108218	-0.270915	0.14214	0.0566541
13	Saturated fatty acids || id:met-d-SFA	Gestational [pregnancy-induced] hypertension || id:finn-b-O15_GESTAT_HYPERT	met-d-SFA	finn-b-O15_GESTAT_HYPERT	#N/A	rs139974673	-0.275459	0.140827	0.0504643
14	Saturated fatty acids || id:met-d-SFA	Gestational [pregnancy-induced] hypertension || id:finn-b-O15_GESTAT_HYPERT	met-d-SFA	finn-b-O15_GESTAT_HYPERT	#N/A	rs141469619	-0.266623	0.141325	0.0592147
15	Saturated fatty acids || id:met-d-SFA	Gestational [pregnancy-induced] hypertension || id:finn-b-O15_GESTAT_HYPERT	met-d-SFA	finn-b-O15_GESTAT_HYPERT	#N/A	rs146203232	-0.262949	0.141782	0.0636535
16	Saturated fatty acids || id:met-d-SFA	Gestational [pregnancy-induced] hypertension || id:finn-b-O15_GESTAT_HYPERT	met-d-SFA	finn-b-O15_GESTAT_HYPERT	#N/A	rs1890896	-0.267151	0.141596	0.0591994
17	Saturated fatty acids || id:met-d-SFA	Gestational [pregnancy-induced] hypertension || id:finn-b-O15_GESTAT_HYPERT	met-d-SFA	finn-b-O15_GESTAT_HYPERT	#N/A	rs2126259	-0.261237	0.144947	0.0714989
18	Saturated fatty acids || id:met-d-SFA	Gestational [pregnancy-induced] hypertension || id:finn-b-O15_GESTAT_HYPERT	met-d-SFA	finn-b-O15_GESTAT_HYPERT	#N/A	rs2740488	-0.279171	0.142671	0.0503772
19	Saturated fatty acids || id:met-d-SFA	Gestational [pregnancy-induced] hypertension || id:finn-b-O15_GESTAT_HYPERT	met-d-SFA	finn-b-O15_GESTAT_HYPERT	#N/A	rs34120986	-0.285958	0.141817	0.0437593
20	Saturated fatty acids || id:met-d-SFA	Gestational [pregnancy-induced] hypertension || id:finn-b-O15_GESTAT_HYPERT	met-d-SFA	finn-b-O15_GESTAT_HYPERT	#N/A	rs4704834	-0.241531	0.143879	0.0932088
21	Saturated fatty acids || id:met-d-SFA	Gestational [pregnancy-induced] hypertension || id:finn-b-O15_GESTAT_HYPERT	met-d-SFA	finn-b-O15_GESTAT_HYPERT	#N/A	rs56322906	-0.221	0.145394	0.128511
22	Saturated fatty acids || id:met-d-SFA	Gestational [pregnancy-induced] hypertension || id:finn-b-O15_GESTAT_HYPERT	met-d-SFA	finn-b-O15_GESTAT_HYPERT	#N/A	rs60960031	-0.289696	0.141999	0.0413378
23	Saturated fatty acids || id:met-d-SFA	Gestational [pregnancy-induced] hypertension || id:finn-b-O15_GESTAT_HYPERT	met-d-SFA	finn-b-O15_GESTAT_HYPERT	#N/A	rs632057	-0.250189	0.142581	0.0793089
24	Saturated fatty acids || id:met-d-SFA	Gestational [pregnancy-induced] hypertension || id:finn-b-O15_GESTAT_HYPERT	met-d-SFA	finn-b-O15_GESTAT_HYPERT	#N/A	rs633695	-0.222935	0.153876	0.147394
25	Saturated fatty acids || id:met-d-SFA	Gestational [pregnancy-induced] hypertension || id:finn-b-O15_GESTAT_HYPERT	met-d-SFA	finn-b-O15_GESTAT_HYPERT	#N/A	rs6602911	-0.279571	0.142006	0.0489835
26	Saturated fatty acids || id:met-d-SFA	Gestational [pregnancy-induced] hypertension || id:finn-b-O15_GESTAT_HYPERT	met-d-SFA	finn-b-O15_GESTAT_HYPERT	#N/A	rs6847980	-0.242372	0.141936	0.0877089
27	Saturated fatty acids || id:met-d-SFA	Gestational [pregnancy-induced] hypertension || id:finn-b-O15_GESTAT_HYPERT	met-d-SFA	finn-b-O15_GESTAT_HYPERT	#N/A	rs739320	-0.250718	0.142593	0.0787004
28	Saturated fatty acids || id:met-d-SFA	Gestational [pregnancy-induced] hypertension || id:finn-b-O15_GESTAT_HYPERT	met-d-SFA	finn-b-O15_GESTAT_HYPERT	#N/A	rs7551124	-0.283526	0.141926	0.0457485
29	Saturated fatty acids || id:met-d-SFA	Gestational [pregnancy-induced] hypertension || id:finn-b-O15_GESTAT_HYPERT	met-d-SFA	finn-b-O15_GESTAT_HYPERT	#N/A	rs77960347	-0.264418	0.143493	0.0653692
30	Saturated fatty acids || id:met-d-SFA	Gestational [pregnancy-induced] hypertension || id:finn-b-O15_GESTAT_HYPERT	met-d-SFA	finn-b-O15_GESTAT_HYPERT	#N/A	rs7979473	-0.251662	0.142591	0.0775769
31	Saturated fatty acids || id:met-d-SFA	Gestational [pregnancy-induced] hypertension || id:finn-b-O15_GESTAT_HYPERT	met-d-SFA	finn-b-O15_GESTAT_HYPERT	#N/A	rs918106	-0.278937	0.142298	0.049968
32	Saturated fatty acids || id:met-d-SFA	Gestational [pregnancy-induced] hypertension || id:finn-b-O15_GESTAT_HYPERT	met-d-SFA	finn-b-O15_GESTAT_HYPERT	#N/A	All	-0.2622	0.140383	0.0617967
