# Supplementary material for: Fatty acids and pregnancy-induced hypertension: a Mendelian randomization study
Source: Lipids Health Dis. 2023 Aug 16;22:131. doi: 10.1186/s12944-023-01889-x (PMC10428562; doi:10.1186/s12944-023-01889-x)
Supplement: Supplementary file 1 — Additional file 1. [file 12944_2023_1889_MOESM1_ESM.zip › TOTALsingle.xls]

## Sheet: Sheet1
	exposure	outcome	id.exposure	id.outcome	samplesize	SNP	b	se	p
1	Total fatty acids || id:met-d-Total_FA	Gestational [pregnancy-induced] hypertension || id:finn-b-O15_GESTAT_HYPERT	met-d-Total_FA	finn-b-O15_GESTAT_HYPERT	#N/A	rs102275	-0.163985	0.13333	0.218729
2	Total fatty acids || id:met-d-Total_FA	Gestational [pregnancy-induced] hypertension || id:finn-b-O15_GESTAT_HYPERT	met-d-Total_FA	finn-b-O15_GESTAT_HYPERT	#N/A	rs1047964	-0.207927	0.140693	0.13944
3	Total fatty acids || id:met-d-Total_FA	Gestational [pregnancy-induced] hypertension || id:finn-b-O15_GESTAT_HYPERT	met-d-Total_FA	finn-b-O15_GESTAT_HYPERT	#N/A	rs10810374	-0.189038	0.138596	0.172582
4	Total fatty acids || id:met-d-Total_FA	Gestational [pregnancy-induced] hypertension || id:finn-b-O15_GESTAT_HYPERT	met-d-Total_FA	finn-b-O15_GESTAT_HYPERT	#N/A	rs10884966	-0.228498	0.138084	0.0979717
5	Total fatty acids || id:met-d-Total_FA	Gestational [pregnancy-induced] hypertension || id:finn-b-O15_GESTAT_HYPERT	met-d-Total_FA	finn-b-O15_GESTAT_HYPERT	#N/A	rs11076175	-0.16932	0.137113	0.21687
6	Total fatty acids || id:met-d-Total_FA	Gestational [pregnancy-induced] hypertension || id:finn-b-O15_GESTAT_HYPERT	met-d-Total_FA	finn-b-O15_GESTAT_HYPERT	#N/A	rs11429307	-0.22947	0.137938	0.0961979
7	Total fatty acids || id:met-d-Total_FA	Gestational [pregnancy-induced] hypertension || id:finn-b-O15_GESTAT_HYPERT	met-d-Total_FA	finn-b-O15_GESTAT_HYPERT	#N/A	rs11789603	-0.21554	0.140329	0.124547
8	Total fatty acids || id:met-d-Total_FA	Gestational [pregnancy-induced] hypertension || id:finn-b-O15_GESTAT_HYPERT	met-d-Total_FA	finn-b-O15_GESTAT_HYPERT	#N/A	rs11895352	-0.211531	0.141702	0.135494
9	Total fatty acids || id:met-d-Total_FA	Gestational [pregnancy-induced] hypertension || id:finn-b-O15_GESTAT_HYPERT	met-d-Total_FA	finn-b-O15_GESTAT_HYPERT	#N/A	rs12208357	-0.208836	0.141032	0.138669
10	Total fatty acids || id:met-d-Total_FA	Gestational [pregnancy-induced] hypertension || id:finn-b-O15_GESTAT_HYPERT	met-d-Total_FA	finn-b-O15_GESTAT_HYPERT	#N/A	rs13108218	-0.218811	0.141745	0.122662
11	Total fatty acids || id:met-d-Total_FA	Gestational [pregnancy-induced] hypertension || id:finn-b-O15_GESTAT_HYPERT	met-d-Total_FA	finn-b-O15_GESTAT_HYPERT	#N/A	rs139974673	-0.22103	0.13705	0.106794
12	Total fatty acids || id:met-d-Total_FA	Gestational [pregnancy-induced] hypertension || id:finn-b-O15_GESTAT_HYPERT	met-d-Total_FA	finn-b-O15_GESTAT_HYPERT	#N/A	rs141469619	-0.213171	0.140571	0.129402
13	Total fatty acids || id:met-d-Total_FA	Gestational [pregnancy-induced] hypertension || id:finn-b-O15_GESTAT_HYPERT	met-d-Total_FA	finn-b-O15_GESTAT_HYPERT	#N/A	rs142385484	-0.177861	0.135147	0.188156
14	Total fatty acids || id:met-d-Total_FA	Gestational [pregnancy-induced] hypertension || id:finn-b-O15_GESTAT_HYPERT	met-d-Total_FA	finn-b-O15_GESTAT_HYPERT	#N/A	rs1890896	-0.212168	0.140481	0.130967
15	Total fatty acids || id:met-d-Total_FA	Gestational [pregnancy-induced] hypertension || id:finn-b-O15_GESTAT_HYPERT	met-d-Total_FA	finn-b-O15_GESTAT_HYPERT	#N/A	rs2126259	-0.206563	0.14514	0.154678
16	Total fatty acids || id:met-d-Total_FA	Gestational [pregnancy-induced] hypertension || id:finn-b-O15_GESTAT_HYPERT	met-d-Total_FA	finn-b-O15_GESTAT_HYPERT	#N/A	rs2326077	-0.248225	0.134158	0.0642776
17	Total fatty acids || id:met-d-Total_FA	Gestational [pregnancy-induced] hypertension || id:finn-b-O15_GESTAT_HYPERT	met-d-Total_FA	finn-b-O15_GESTAT_HYPERT	#N/A	rs2478236	-0.23747	0.135599	0.0798999
18	Total fatty acids || id:met-d-Total_FA	Gestational [pregnancy-induced] hypertension || id:finn-b-O15_GESTAT_HYPERT	met-d-Total_FA	finn-b-O15_GESTAT_HYPERT	#N/A	rs2740488	-0.224225	0.141132	0.112116
19	Total fatty acids || id:met-d-Total_FA	Gestational [pregnancy-induced] hypertension || id:finn-b-O15_GESTAT_HYPERT	met-d-Total_FA	finn-b-O15_GESTAT_HYPERT	#N/A	rs4704834	-0.185992	0.142932	0.193168
20	Total fatty acids || id:met-d-Total_FA	Gestational [pregnancy-induced] hypertension || id:finn-b-O15_GESTAT_HYPERT	met-d-Total_FA	finn-b-O15_GESTAT_HYPERT	#N/A	rs534417	-0.228348	0.139022	0.10048
21	Total fatty acids || id:met-d-Total_FA	Gestational [pregnancy-induced] hypertension || id:finn-b-O15_GESTAT_HYPERT	met-d-Total_FA	finn-b-O15_GESTAT_HYPERT	#N/A	rs56322906	-0.167171	0.141527	0.237525
22	Total fatty acids || id:met-d-Total_FA	Gestational [pregnancy-induced] hypertension || id:finn-b-O15_GESTAT_HYPERT	met-d-Total_FA	finn-b-O15_GESTAT_HYPERT	#N/A	rs60960031	-0.235316	0.13785	0.087813
23	Total fatty acids || id:met-d-Total_FA	Gestational [pregnancy-induced] hypertension || id:finn-b-O15_GESTAT_HYPERT	met-d-Total_FA	finn-b-O15_GESTAT_HYPERT	#N/A	rs632057	-0.196848	0.140742	0.16192
24	Total fatty acids || id:met-d-Total_FA	Gestational [pregnancy-induced] hypertension || id:finn-b-O15_GESTAT_HYPERT	met-d-Total_FA	finn-b-O15_GESTAT_HYPERT	#N/A	rs633695	-0.164825	0.150763	0.274273
25	Total fatty acids || id:met-d-Total_FA	Gestational [pregnancy-induced] hypertension || id:finn-b-O15_GESTAT_HYPERT	met-d-Total_FA	finn-b-O15_GESTAT_HYPERT	#N/A	rs6602911	-0.2253	0.140009	0.107577
26	Total fatty acids || id:met-d-Total_FA	Gestational [pregnancy-induced] hypertension || id:finn-b-O15_GESTAT_HYPERT	met-d-Total_FA	finn-b-O15_GESTAT_HYPERT	#N/A	rs72997616	-0.245035	0.136343	0.0723048
27	Total fatty acids || id:met-d-Total_FA	Gestational [pregnancy-induced] hypertension || id:finn-b-O15_GESTAT_HYPERT	met-d-Total_FA	finn-b-O15_GESTAT_HYPERT	#N/A	rs77960347	-0.209573	0.142914	0.142532
28	Total fatty acids || id:met-d-Total_FA	Gestational [pregnancy-induced] hypertension || id:finn-b-O15_GESTAT_HYPERT	met-d-Total_FA	finn-b-O15_GESTAT_HYPERT	#N/A	rs7973253	-0.191233	0.139446	0.170258
29	Total fatty acids || id:met-d-Total_FA	Gestational [pregnancy-induced] hypertension || id:finn-b-O15_GESTAT_HYPERT	met-d-Total_FA	finn-b-O15_GESTAT_HYPERT	#N/A	rs7979473	-0.197743	0.141195	0.161366
30	Total fatty acids || id:met-d-Total_FA	Gestational [pregnancy-induced] hypertension || id:finn-b-O15_GESTAT_HYPERT	met-d-Total_FA	finn-b-O15_GESTAT_HYPERT	#N/A	rs822928	-0.232932	0.137234	0.0896344
31	Total fatty acids || id:met-d-Total_FA	Gestational [pregnancy-induced] hypertension || id:finn-b-O15_GESTAT_HYPERT	met-d-Total_FA	finn-b-O15_GESTAT_HYPERT	#N/A	rs838146	-0.198628	0.140533	0.157541
32	Total fatty acids || id:met-d-Total_FA	Gestational [pregnancy-induced] hypertension || id:finn-b-O15_GESTAT_HYPERT	met-d-Total_FA	finn-b-O15_GESTAT_HYPERT	#N/A	All	-0.208771	0.137216	0.128141
